# Supplementary material for: Two Novel Geminiviruses Identified in Bees (Apis mellifera and Nomia sp.)
Source: Viruses. 2024 Apr 13;16(4):602. doi: 10.3390/v16040602 (PMC11053556; doi:10.3390/v16040602)
Supplement: Supplementary file 1 [file viruses-16-00602-s001.zip › Supplementary Data S1.xlsx]

## Sheet: Genome
	MN595127	OP374189	JQ920490	MG452759	MG696802	PP467584
MN595127	100.001
OP374189	61.701	100.001
JQ920490	64.401	66.001	100.001
MG452759	62.801	63.601	63.501	100.001
MG696802	61.601	62.801	61.701	61.601	100.001
PP467584	61.201	62.101	61.401	62.801	69.001	100.001

## Sheet: V2
	MN595127	JQ920490	MG452759	MG696802	PP467584	OP374189
MN595127	100.001
JQ920490	41.301	100.001
MG452759	40.801	37.301	100.001
MG696802	25.701	37.101	27.101	100.001
PP467584	30.401	35.901	33.101	47.101	100.001
OP374189	30.101	29.701	27.701	36.501	37.501	100

## Sheet: V3
	MN595127	JQ920490	MG452759	MG696802	PP467584	OP374189
MN595127	100.001
JQ920490	41.201	100.001
MG452759	40.001	32.001	100.001
MG696802	27.901	30.901	42.401	100.001
PP467584	32.401	31.001	35.701	45.301	100.001
OP374189	24.301	26.301	23.201	33.301	33.301	100

## Sheet: CP
	MN59512	JQ920490	MG452759	OP37418	MG696802	PP467584
MN59512	100.001
JQ920490	60.501	100.001
MG452759	58.401	58.801	100.001
OP37418	62.601	66.301	69.401	100.001
MG696802	56.101	56.101	56.301	57.401	100.001
PP467584	53.101	57.901	57.001	55.901	77.001	100.001

## Sheet: MP
	OP374189	JQ920490	MG452759	MG696802	PP467584	MN595127
OP374189	100.001
JQ920490	61.801	100.001
MG452759	55.401	57.601	100.001
MG696802	55.601	56.501	54.001	100.001
PP467584	55.101	55.601	55.601	71.001	100.001
MN595127	56.301	56.401	56.701	54.901	55.701	100

## Sheet: Rep
	OP374189	MN595127	JQ920490	MG452759	MG696802	PP467584
OP374189	100.001
MN595127	60.101	100.001
JQ920490	62.001	63.301	100.001
MG452759	60.201	58.601	59.001	100.001
MG696802	57.801	55.001	54.301	58.101	100.001
PP467584	57.801	54.801	56.001	58.001	71.801	100
