# Supplementary material for: Two Novel Geminiviruses Identified in Bees (Apis mellifera and Nomia sp.)
Source: Viruses. 2024 Apr 13;16(4):602. doi: 10.3390/v16040602 (PMC11053556; doi:10.3390/v16040602)
Supplement: Supplementary file 1 [file viruses-16-00602-s001.zip › Supplementary Data S2.xlsx]

## Sheet: Genome
	AJ783960	AM296025	MK546379	MK329300	JQ624879	JQ361910	KR150789	KJ210622	D01030	JF508490	M20021	HM122238	HQ113104	JQ948061	JF905486	JQ948088	Y00514	M23022	L39638	AF037752	EU445699	GQ273988	AF072672	EU244915	M82918	KX787914	JX458740	JQ948052	JQ948051	KY962381	KJ437671	MK546380	MK546381	KF806701	MF167297	KY962377	PP467585	KM377674	JN989422	M81103	GU256530	JN989439	GU256532	MK940528	Y11023.2	KY565231
AJ783960	100.001
AM296025	72.701	100.001
MK546379	61.301	60.401	100.001
MK329300	60.001	59.701	67.901	100.001
JQ624879	60.401	61.501	68.301	70.401	100.001
JQ361910	61.601	60.601	66.901	64.701	65.801	100.001
KR150789	60.401	59.301	61.801	62.001	63.501	62.001	100.001
KJ210622	61.501	59.401	61.001	59.501	61.401	61.101	61.801	100.001
D01030	59.501	58.301	63.201	61.301	62.101	60.001	58.201	60.901	100.001
JF508490	60.601	59.901	61.701	60.101	60.701	60.201	58.301	58.801	68.701	100.001
M20021	59.601	59.501	60.101	59.901	59.601	59.301	59.701	57.701	62.201	59.501	100.001
HM122238	59.501	60.101	58.001	58.901	58.701	59.001	60.001	58.501	61.401	61.001	70.601	100.001
HQ113104	59.501	59.101	59.901	58.801	58.801	57.601	57.701	58.601	59.701	61.001	61.901	64.701	100.001
JQ948061	59.401	57.601	59.601	60.101	59.401	60.501	59.601	59.401	59.201	60.101	63.201	63.501	75.601	100.001
JF905486	60.201	59.301	60.001	60.201	60.301	60.601	58.701	60.501	61.401	60.401	64.701	65.301	76.101	78.301	100.001
JQ948088	60.301	58.701	60.201	60.101	61.201	58.801	58.801	59.701	61.401	61.601	63.401	64.601	75.301	74.401	79.201	100.001
Y00514	59.901	59.301	60.601	61.401	62.301	62.901	61.501	59.101	62.201	59.801	62.401	61.101	60.801	60.101	61.501	61.101	100.001
M23022	61.501	59.601	61.301	60.101	61.401	61.001	59.301	57.301	61.001	59.301	61.701	59.601	62.501	61.001	62.401	62.201	68.901	100.001
L39638	60.601	60.301	61.401	62.701	63.401	62.501	60.601	59.601	60.701	61.801	60.601	60.501	60.301	60.301	61.401	61.401	68.101	67.301	100.001
AF037752	58.401	58.301	62.601	62.301	63.001	63.201	59.701	58.801	62.101	62.001	60.401	62.201	60.501	60.401	61.501	61.801	69.101	67.701	71.501	100.001
EU445699	59.801	58.801	60.301	63.201	62.901	64.401	59.201	59.701	61.501	61.201	61.101	58.501	60.401	62.201	61.001	61.901	69.301	66.801	71.301	73.801	100.001
GQ273988	60.801	60.201	63.301	61.801	62.501	61.401	60.301	58.401	60.901	60.301	62.301	61.201	60.301	62.001	61.801	62.901	68.901	66.801	71.601	72.101	75.901	100.001
AF072672	59.901	59.501	62.301	63.201	62.801	62.801	60.401	59.601	62.201	61.601	61.501	61.001	60.301	60.101	59.801	62.401	67.401	67.601	69.501	72.601	70.401	70.501	100.001
EU244915	60.401	60.701	63.201	61.201	62.101	62.201	60.601	58.901	62.301	62.001	61.901	61.901	60.201	60.901	61.701	63.601	68.101	66.601	70.201	71.601	71.301	70.901	77.901	100.001
M82918	59.501	60.001	62.301	61.001	62.101	61.701	60.301	60.301	62.501	61.601	60.701	57.901	60.001	59.601	60.901	62.401	65.601	64.801	68.601	71.401	70.501	69.001	75.401	77.001	100.001
KX787914	59.701	61.601	62.801	61.301	62.001	61.901	60.401	59.601	61.601	61.301	61.101	58.801	59.101	61.301	59.801	61.201	67.101	68.001	70.201	72.801	75.201	72.701	74.201	75.201	73.401	100.001
JX458740	61.601	59.301	60.101	60.101	58.701	61.401	60.501	57.601	58.101	60.501	60.801	59.401	59.401	61.101	60.101	59.801	61.201	61.301	60.801	60.801	60.501	59.301	58.701	59.501	59.201	60.001	100.001
JQ948052	59.601	59.901	61.101	60.601	60.201	60.101	58.801	59.601	57.701	60.801	60.101	60.801	60.001	61.201	59.801	60.201	60.201	61.101	60.201	61.001	60.801	59.101	60.401	59.901	61.601	59.801	68.001	100.001
JQ948051	59.201	59.501	59.901	58.201	59.601	59.801	59.701	59.201	58.701	59.301	61.401	61.401	59.001	59.001	59.001	60.701	60.401	61.401	59.901	61.001	59.901	61.101	61.801	59.901	61.101	58.601	61.301	63.201	100.001
KY962381	59.501	61.201	59.201	61.801	61.901	61.101	60.401	60.001	61.901	60.901	61.001	59.201	58.201	60.901	60.601	60.201	59.101	59.801	60.401	60.901	62.501	60.201	60.501	60.401	61.101	60.901	61.301	62.501	62.101	100.001
KJ437671	61.001	59.501	61.401	60.401	59.801	62.601	59.601	61.301	62.001	60.501	60.901	60.601	59.701	59.801	60.901	61.301	61.301	61.401	62.701	61.001	62.801	62.801	61.501	62.401	61.801	62.401	62.201	60.801	61.401	70.201	100.001
MK546380	60.701	60.001	59.901	61.901	62.401	63.501	60.801	59.101	59.301	59.801	59.901	58.701	59.201	60.501	58.501	60.601	59.901	59.401	62.401	61.201	62.401	63.501	61.201	61.201	62.501	61.101	60.001	60.901	63.101	69.401	69.101	100.001
MK546381	60.201	59.301	60.401	60.601	61.101	61.601	59.701	59.701	58.301	59.401	59.601	59.701	58.201	57.901	60.701	61.001	59.301	60.901	58.301	58.301	60.401	60.301	59.101	59.901	59.701	59.801	59.001	61.801	61.601	66.001	66.301	64.301	100.001
KF806701	58.101	61.201	59.101	60.401	59.701	60.201	59.901	59.801	60.301	59.001	60.401	58.701	58.001	58.301	60.001	59.001	59.001	60.001	58.301	60.301	60.801	59.701	60.101	60.201	59.801	60.401	60.201	60.101	60.101	58.901	61.601	60.301	59.801	100.001
MF167297	59.701	58.301	61.001	60.801	60.701	59.901	59.101	58.901	60.001	58.701	60.701	61.001	59.601	59.501	59.601	60.801	60.901	59.801	59.901	60.101	59.701	61.101	62.001	61.001	57.901	59.801	59.001	59.301	60.601	62.001	61.101	61.101	58.401	58.901	100.001
KY962377	61.601	59.701	60.201	60.001	61.001	59.501	58.701	60.501	59.801	61.601	58.901	59.701	58.601	59.801	59.901	60.501	59.101	58.501	59.901	60.901	61.901	60.001	59.501	61.201	60.201	60.901	59.501	60.401	61.001	61.001	60.401	62.101	59.301	60.001	61.301	100.001
PP467585	59.101	59.001	59.701	58.301	56.901	59.101	60.201	58.201	58.501	57.301	56.401	59.001	57.501	58.001	58.701	57.301	58.001	58.301	56.401	57.701	56.901	57.001	56.301	60.501	57.901	57.501	58.101	57.701	58.401	58.701	58.201	58.501	56.801	54.801	58.401	57.901	100.001
KM377674	60.001	62.301	60.901	60.301	58.801	59.201	57.701	61.001	59.601	57.301	58.401	59.701	60.101	58.001	59.101	59.301	58.301	57.301	58.701	60.201	58.701	57.601	61.101	60.201	60.301	62.001	59.701	60.001	58.701	59.201	58.001	58.801	58.801	57.901	59.301	61.301	59.801	100.001
JN989422	61.801	62.201	58.601	59.801	57.301	58.601	59.601	59.201	59.201	60.501	57.401	58.901	58.801	58.101	58.301	58.601	60.401	59.101	58.301	58.701	59.001	58.501	60.101	58.901	58.501	60.001	60.401	58.501	58.201	60.901	58.501	57.301	58.101	58.701	58.201	57.701	60.201	74.701	100.001
M81103	59.501	61.401	60.601	59.701	59.101	59.301	60.501	60.101	60.101	59.001	59.401	59.901	58.701	58.301	58.001	58.901	59.701	61.201	59.401	59.501	58.901	58.001	59.701	57.801	59.001	59.801	58.601	58.901	60.501	59.401	59.801	59.201	59.801	57.701	59.701	59.601	61.301	73.001	76.801	100.001
GU256530	60.701	61.401	59.801	60.701	59.101	60.001	60.501	60.401	56.901	58.901	58.201	59.301	59.001	57.901	58.401	60.001	57.001	58.601	58.301	57.401	58.201	59.101	57.501	56.001	59.201	59.801	60.101	58.601	59.601	59.201	59.301	58.601	59.901	56.801	58.801	60.201	60.301	74.001	78.701	78.901	100.001
JN989439	59.701	61.101	60.101	58.001	59.501	59.301	60.101	57.601	56.001	57.401	58.101	57.601	58.701	57.901	58.401	58.501	58.601	58.901	59.601	59.501	59.801	58.201	60.201	61.201	58.201	60.201	57.701	58.001	58.401	59.501	59.101	57.601	57.801	59.001	59.601	59.401	59.601	68.901	71.201	70.101	70.601	100.001
GU256532	60.001	61.701	59.101	59.201	60.001	60.501	60.101	59.801	59.601	60.701	59.901	60.001	56.401	59.001	59.001	58.601	57.801	59.501	58.801	58.901	61.201	59.201	61.101	62.301	59.701	59.301	59.201	59.901	59.501	60.201	60.301	59.101	59.901	58.101	59.001	59.401	58.601	69.201	70.801	68.401	72.501	72.401	100.001
MK940528	61.601	62.301	60.801	59.701	60.701	60.001	59.601	60.001	59.601	60.501	59.801	59.801	59.801	58.301	61.201	60.301	59.401	60.901	59.901	58.301	58.601	59.601	58.501	59.001	59.301	61.101	58.701	59.201	60.301	60.201	60.301	58.401	58.901	60.101	58.701	60.901	60.301	70.801	72.501	69.901	73.101	72.101	73.001	100.001
Y11023.2	61.001	60.501	60.101	59.501	60.701	58.901	58.801	58.701	59.001	59.401	58.101	59.101	59.601	60.401	57.901	58.701	60.001	60.901	59.201	59.701	58.901	58.801	59.101	60.201	57.801	59.501	58.901	58.801	60.801	59.601	60.501	58.701	59.501	59.101	58.301	59.101	60.401	66.601	67.401	69.701	68.201	70.701	69.601	71.601	100.001
KY565231	59.401	58.501	59.401	60.901	59.401	59.001	61.001	60.001	58.701	60.001	58.201	57.401	58.201	58.201	58.401	58.601	58.601	57.601	58.901	58.401	57.201	58.001	58.701	59.201	60.201	58.701	57.901	57.901	58.801	61.101	60.801	57.901	59.401	57.501	59.301	58.901	59.801	62.601	62.701	60.901	61.001	62.101	63.601	61.201	63.301	100.001

## Sheet: MP
	Y00514	L39638	AF037752	AF072672	EU244915	M82918	EU445699	GQ273988	KX787914	M23022	PP467585	KM377674	M81103	GU256530	MK940528	JN989422	Y11023	JN989439	GU256532	AJ783960	AM296025	KY565231	KY962377	JX458740	JQ948052	KF806701	JQ948051	KY962381	MK546380	KJ437671	MK546381	MF167297	MK546379	MK329300	JQ624879	JQ361910	KR150789	KJ210622	JF508490	D01030	M20021	HM122238	JQ948061	JF905486	JQ948088	HQ113104
Y00514	100.001
L39638	53.601	100.001
AF037752	54.201	63.001	100.001
AF072672	53.601	61.701	57.101	100.001
EU244915	53.201	51.401	51.401	66.101	100.001
M82918	63.001	54.201	57.101	64.201	65.401	100.001
EU445699	56.601	68.301	64.401	66.401	65.401	64.501	100.001
GQ273988	52.101	51.401	60.001	64.401	60.601	59.401	68.201	100.001
KX787914	55.101	57.901	58.801	66.701	54.101	58.701	63.201	59.301	100.001
M23022	44.901	48.001	40.001	45.101	42.201	45.901	48.501	47.101	50.501	100.001
PP467585	35.501	29.901	26.201	32.101	33.701	30.201	27.401	32.501	29.101	28.401	100.001
KM377674	33.301	34.801	23.701	28.301	25.501	27.501	26.401	25.801	28.901	27.601	23.101	100.001
M81103	36.001	34.401	28.701	26.901	27.201	32.601	27.801	33.001	30.001	25.301	28.401	61.601	100.001
GU256530	35.601	38.201	27.201	22.801	25.501	32.201	33.001	32.301	27.401	31.001	30.101	63.401	68.601	100.001
MK940528	31.801	33.701	27.701	27.201	24.501	31.101	30.101	30.901	32.301	26.401	27.801	66.301	65.701	76.501	100.001
JN989422	33.001	33.701	26.601	24.501	23.401	27.701	31.101	30.101	25.301	26.401	25.601	67.001	68.301	73.301	74.301	100.001
Y11023	42.001	35.601	24.101	21.801	23.001	27.601	26.701	29.201	25.001	29.301	22.801	61.501	59.301	60.901	58.701	62.001	100.001
JN989439	31.001	36.401	31.801	27.301	27.301	31.801	31.501	31.501	37.101	24.101	33.301	51.601	54.901	57.001	58.901	55.901	57.601	100.001
GU256532	33.301	37.901	31.101	26.701	28.701	31.101	36.401	33.301	30.101	21.701	25.001	54.301	55.901	58.201	57.101	55.401	63.001	64.101	100.001
AJ783960	31.401	30.001	28.201	22.201	26.401	26.701	25.001	23.301	27.801	25.001	36.301	48.901	44.401	42.001	46.501	45.601	51.201	40.901	43.001	100.001
AM296025	36.001	35.801	28.901	26.501	27.501	32.501	31.301	35.401	33.701	32.901	29.101	43.201	49.401	46.301	45.101	50.001	47.601	44.601	50.001	67.101	100.001
KY565231	29.801	31.401	27.901	24.401	23.301	29.101	31.801	30.501	27.901	36.301	33.701	52.401	53.601	48.801	47.701	52.301	50.601	44.201	48.801	47.001	47.401	100.001
KY962377	36.301	35.701	37.801	37.801	32.901	39.001	36.101	36.601	33.701	28.401	29.601	43.001	35.201	35.201	39.101	38.601	41.701	44.601	38.101	40.701	44.201	43.401	100.001
JX458740	33.301	26.701	25.301	27.901	30.201	28.901	24.401	23.101	28.401	19.801	32.901	34.801	29.801	40.001	32.301	35.201	34.801	36.401	35.201	35.601	41.601	38.401	35.201	100.001
JQ948052	27.501	27.401	28.901	26.401	19.401	29.201	29.001	25.501	32.301	22.001	32.901	30.801	36.701	31.301	26.001	32.601	34.901	31.501	31.501	34.401	34.101	42.701	31.801	66.001	100.001
KF806701	22.101	34.001	22.401	29.201	26.301	28.901	27.801	30.401	31.901	21.501	27.501	34.501	26.401	31.101	33.001	29.701	33.301	33.301	31.001	30.701	30.901	27.901	31.801	54.401	47.801	100.001
JQ948051	34.801	32.601	26.601	24.201	21.501	32.601	27.201	25.301	24.701	25.801	32.901	34.101	35.201	32.601	40.001	32.601	36.001	38.201	34.101	33.301	33.701	40.701	34.101	50.001	51.101	53.801	100.001
KY962381	27.801	34.101	28.001	31.801	31.801	38.801	23.201	29.801	33.001	25.601	35.001	24.201	29.201	35.601	37.101	34.801	36.901	34.101	32.901	25.301	27.701	36.901	37.501	42.901	40.801	48.401	52.701	100.001
MK546380	26.901	28.401	27.701	25.801	24.701	33.001	31.601	29.501	31.301	29.801	28.201	40.201	39.801	33.701	35.201	34.101	36.801	31.801	31.501	34.101	32.901	38.801	34.601	50.001	49.501	45.401	56.501	67.401	100.001
KJ437671	39.301	32.301	34.801	34.101	35.201	40.201	35.601	32.201	34.401	31.001	26.401	26.301	32.001	34.401	33.701	33.701	31.501	37.901	35.601	24.401	32.501	34.901	37.201	46.701	44.801	48.901	48.901	67.301	72.601	100.001
MK546381	31.101	30.901	38.501	32.601	35.801	34.701	33.301	34.001	28.401	20.001	29.201	31.601	31.301	34.001	35.701	34.701	34.801	34.401	28.001	33.301	37.801	40.701	34.101	38.301	48.501	49.501	49.501	55.201	55.301	55.601	100.001
MF167297	27.501	33.701	36.801	31.901	33.301	32.601	28.701	26.901	36.401	23.901	31.201	32.301	29.401	31.701	25.701	26.701	37.401	34.501	35.901	37.901	36.101	41.701	42.501	43.501	34.001	43.001	44.101	39.201	41.101	41.401	36.601	100.001
MK546379	32.001	37.601	31.701	31.701	28.401	32.301	27.501	31.401	27.201	30.201	24.501	37.601	36.601	40.401	41.501	35.601	46.001	43.301	40.001	39.801	37.301	42.901	39.501	29.801	26.001	31.301	34.001	28.001	25.001	29.001	31.301	28.801	100.001
MK329300	40.001	32.401	31.601	30.101	34.001	28.201	31.101	30.801	33.001	37.101	23.701	38.601	39.601	37.601	40.201	40.001	44.901	43.001	44.401	40.201	45.801	43.001	37.801	28.701	25.001	30.301	36.101	31.501	33.701	31.301	29.501	30.401	51.601	100.001
JQ624879	35.401	39.401	29.401	26.501	28.301	24.201	32.001	32.001	30.601	26.001	33.701	39.101	44.601	41.301	46.701	42.401	41.401	43.201	40.901	47.701	41.801	41.201	34.501	27.201	27.801	30.301	39.101	29.701	33.301	30.501	33.301	32.601	66.701	67.301	100.001
JQ361910	43.401	38.101	42.601	35.401	33.701	34.301	36.701	36.101	36.601	30.901	29.401	39.401	35.401	39.101	44.101	40.201	37.201	38.901	40.901	42.201	40.201	40.001	36.401	31.901	27.601	33.301	39.201	30.101	28.301	33.701	30.001	39.801	51.901	52.401	55.901	100.001
KR150789	36.901	35.601	33.301	34.801	30.101	30.301	29.501	27.401	32.301	38.401	29.101	37.601	43.801	40.201	45.701	42.401	41.401	36.001	34.101	34.901	38.501	48.101	35.801	34.101	33.001	28.701	29.501	36.001	41.901	35.601	34.701	33.701	45.801	51.001	46.901	45.801	100.001
KJ210622	32.201	36.901	34.001	33.001	28.901	29.901	32.001	29.901	30.901	30.001	25.901	34.401	38.001	38.701	36.601	33.301	38.401	35.601	33.001	27.801	34.201	39.501	36.801	29.301	31.501	28.001	33.701	32.601	34.701	37.901	33.701	34.701	48.401	43.301	44.801	44.801	48.401	100.001
JF508490	23.001	33.301	25.301	31.501	30.401	28.901	29.501	26.101	29.201	24.701	25.601	22.101	19.301	25.601	19.301	23.901	27.501	18.101	26.901	28.601	26.701	29.301	33.301	22.601	29.901	20.701	21.301	28.101	22.501	28.101	22.201	21.101	31.801	21.701	20.801	27.401	20.501	28.601	100.001
D01030	28.801	26.501	22.501	26.501	29.301	26.801	27.401	20.201	25.601	23.801	21.701	27.601	27.601	26.301	23.701	30.301	29.601	25.001	31.901	30.101	27.501	27.801	24.301	27.401	26.901	21.401	23.101	27.801	25.601	31.601	27.501	23.401	22.601	20.201	24.101	21.401	24.101	20.501	42.901	100.001
M20021	21.801	22.501	23.801	23.501	18.901	21.601	26.201	22.101	24.501	21.501	20.701	23.601	26.101	25.801	24.701	29.201	31.001	29.401	28.201	18.001	22.201	19.801	24.101	27.301	21.101	21.701	23.701	31.801	25.301	28.601	23.701	24.501	25.001	23.801	25.501	23.001	22.501	27.201	28.101	29.801	100.001
HM122238	25.701	22.401	25.001	23.101	22.801	20.201	24.301	20.201	26.701	16.801	21.001	25.301	25.601	28.901	21.101	24.401	24.701	26.701	26.701	21.201	22.001	25.001	24.401	27.801	24.001	20.801	23.401	25.601	20.801	25.001	27.201	25.301	28.001	24.801	24.801	30.501	21.601	21.301	23.601	27.401	53.101	100.001
JQ948061	22.001	26.301	19.801	19.001	27.601	23.501	25.301	25.501	23.801	27.001	23.601	15.401	23.901	14.301	19.101	22.001	17.401	27.201	25.001	15.701	18.201	24.101	18.801	18.901	23.701	22.301	33.301	20.901	21.601	25.801	22.301	22.301	26.001	24.501	25.301	26.301	30.701	37.101	22.401	29.301	40.401	34.501	100.001
JF905486	18.801	27.401	20.801	21.201	24.501	21.201	22.801	30.701	23.801	30.601	16.301	17.601	23.901	14.301	19.101	22.001	23.501	25.301	26.401	16.901	20.801	27.801	24.701	18.001	25.001	21.201	30.601	25.301	25.501	23.701	20.201	19.101	28.001	22.801	25.001	26.301	26.101	24.701	22.401	28.001	41.401	44.501	80.901	100.001
JQ948088	21.001	28.001	20.001	19.401	24.501	22.101	33.301	32.601	21.201	17.601	22.201	18.701	25.001	17.601	22.501	23.101	22.401	25.901	25.301	18.001	20.801	28.601	25.901	23.601	23.701	24.201	30.601	24.201	25.001	23.901	19.101	20.401	31.001	24.001	25.001	26.401	31.801	32.901	23.701	28.801	42.101	35.401	79.501	82.901	100.001
HQ113104	22.801	22.301	19.801	25.201	27.501	29.601	26.901	29.401	26.001	30.101	16.301	14.601	24.701	24.101	20.201	20.901	14.001	19.501	21.801	21.801	22.101	26.601	21.201	21.101	25.801	21.201	25.801	20.401	24.001	23.701	23.901	23.401	24.201	26.701	21.901	25.301	21.701	24.701	20.201	28.601	36.901	41.101	67.301	65.501	64.201	100.001

## Sheet: CP
	JX458740	JQ948052	KF806701	KJ210622	JQ948051	KY962381	KJ437671	MK546380	MK546381	M20021	HM122238	HQ113104	JQ948061	JF905486	JQ948088	Y00514	L39638	AF037752	EU445699	KX787914	GQ273988	AF072672	M82918	EU244915	M23022	MK546379	JQ624879	JQ361910	MK329300	MF167297	KR150789	KM377674	JN989422	M81103	GU256530	JN989439	GU256532	Y11023.2	MK940528	KY565231	PP467585	D01030	JF508490	KY962377	AJ783960	AM296025
JX458740	100.001
JQ948052	65.001	100.001
KF806701	50.401	48.201	100.001
KJ210622	41.601	45.001	48.601	100.001
JQ948051	49.501	49.501	48.301	46.401	100.001
KY962381	41.001	44.701	41.101	43.401	49.701	100.001
KJ437671	38.701	41.401	43.201	40.201	49.701	62.101	100.001
MK546380	46.401	46.101	41.201	43.301	50.501	64.901	62.701	100.001
MK546381	43.901	46.101	46.001	47.101	49.301	63.901	63.801	67.701	100.001
M20021	42.901	46.001	44.801	46.101	45.501	40.501	41.301	45.201	44.601	100.001
HM122238	44.501	45.601	45.001	45.601	47.401	43.001	39.101	44.401	44.801	79.301	100.001
HQ113104	37.901	40.801	41.101	42.701	36.801	35.001	35.901	39.101	41.601	58.001	56.301	100.001
JQ948061	40.701	41.201	47.101	42.401	43.501	41.301	40.901	42.401	43.201	60.501	59.701	78.101	100.001
JF905486	39.801	42.001	44.701	43.301	44.501	40.801	41.101	42.801	43.201	58.801	59.201	79.301	89.501	100.001
JQ948088	39.801	41.401	41.801	42.301	43.501	41.201	41.201	42.701	44.101	59.801	57.701	81.501	82.801	85.801	100.001
Y00514	42.801	45.601	40.901	40.501	43.301	40.701	39.001	47.101	44.301	44.801	43.201	45.901	46.601	43.001	43.201	100.001
L39638	41.801	43.701	43.101	44.301	44.501	48.201	46.501	54.101	50.001	45.301	46.201	42.401	46.201	45.301	45.101	70.101	100.001
AF037752	41.401	45.501	43.901	43.401	43.801	44.101	42.001	51.001	48.001	46.801	45.001	42.301	45.801	44.901	42.601	69.301	76.801	100.001
EU445699	46.201	49.201	45.001	41.701	43.301	48.201	44.001	50.401	48.201	44.201	45.401	39.201	43.601	42.801	42.001	68.001	76.901	76.101	100.001
KX787914	44.501	49.401	42.501	43.001	42.901	46.701	43.701	51.001	48.001	46.001	42.901	39.701	42.801	40.301	40.501	68.401	76.501	76.501	89.901	100.001
GQ273988	46.201	47.301	44.001	42.001	43.801	46.101	43.301	50.201	49.601	46.401	47.401	43.901	45.801	42.801	44.701	70.101	76.001	76.101	86.601	87.901	100.001
AF072672	43.901	51.901	43.701	43.301	45.001	47.201	43.301	52.201	51.001	46.001	45.201	44.101	46.601	44.501	44.401	66.801	77.201	76.001	74.501	73.701	74.501	100.001
M82918	42.901	48.601	43.501	45.001	45.501	47.101	42.201	51.501	51.801	45.201	46.701	45.301	46.601	42.801	44.701	66.401	74.901	75.301	73.401	75.401	75.301	87.001	100.001
EU244915	47.801	46.901	43.701	45.801	43.301	46.901	45.601	49.601	52.701	46.001	47.101	44.101	44.501	43.601	43.101	65.801	75.101	75.201	71.701	72.501	75.201	85.401	83.801	100.001
M23022	44.501	42.401	42.501	43.001	43.301	46.201	45.401	49.801	49.201	45.401	43.601	45.001	47.901	44.501	44.401	61.301	69.501	66.801	68.901	69.301	70.501	68.001	70.501	67.101	100.001
MK546379	42.701	42.401	44.001	45.501	46.901	42.301	42.201	48.801	45.701	43.001	40.701	41.201	42.801	42.401	39.501	56.801	59.001	60.501	56.601	57.601	56.301	56.701	59.401	57.601	59.701	100.001
JQ624879	42.901	44.201	42.101	44.301	47.801	45.601	42.601	49.201	47.601	47.101	45.801	41.201	43.201	41.901	41.401	55.701	59.801	61.201	56.701	57.501	58.401	61.001	59.501	58.501	55.101	71.301	100.001
JQ361910	42.801	44.801	44.301	44.101	45.701	46.201	42.901	48.101	43.901	46.801	45.001	43.901	46.201	43.601	44.101	58.901	60.501	58.301	56.701	59.501	57.701	55.501	56.601	54.701	60.201	64.301	61.801	100.001
MK329300	43.101	44.401	42.701	39.401	44.001	45.001	42.701	47.801	51.201	44.401	42.901	43.001	43.201	42.401	41.101	53.301	59.801	58.901	56.501	55.301	56.101	61.401	58.201	60.001	52.001	59.701	61.901	58.801	100.001
MF167297	41.101	46.301	41.201	41.901	42.201	44.101	40.901	47.001	47.201	47.301	48.301	40.801	44.101	44.501	41.401	43.901	47.301	46.701	45.301	45.501	45.301	47.801	47.201	49.401	44.701	41.301	46.101	45.501	46.201	100.001
KR150789	44.301	46.101	44.201	47.201	44.301	45.401	39.401	46.301	49.401	45.201	46.501	43.801	44.501	46.201	42.301	46.101	46.101	46.501	46.101	46.201	45.901	48.401	49.001	47.201	43.601	44.901	50.201	44.701	45.601	49.401	100.001
KM377674	38.901	38.901	38.501	34.001	41.101	34.801	34.401	35.501	35.801	41.301	42.801	39.801	41.201	38.101	37.901	36.101	38.901	36.801	38.901	37.101	36.601	38.301	37.301	38.201	36.701	33.501	37.401	35.701	34.701	37.201	35.501	100.001
JN989422	41.801	40.701	36.101	38.001	45.001	38.401	34.801	38.801	38.201	41.501	46.401	40.601	38.601	43.901	37.101	38.301	40.401	40.301	41.301	38.801	41.501	39.901	39.101	44.501	40.801	36.601	36.501	41.001	35.901	39.401	35.801	66.401	100.001
M81103	41.401	40.601	38.901	38.301	44.501	37.601	34.801	40.401	39.801	41.901	48.701	39.701	39.501	42.301	40.201	37.701	38.501	37.201	40.301	40.301	40.101	41.101	39.301	40.901	40.801	36.901	39.401	40.601	37.301	38.501	39.001	66.001	85.401	100.001
GU256530	43.301	40.201	41.401	38.201	46.401	37.901	36.601	41.501	39.001	43.501	46.801	39.301	42.201	41.601	39.701	40.301	38.601	39.401	41.601	41.201	44.501	39.101	38.501	42.501	41.801	37.301	39.801	41.301	41.301	40.601	41.701	68.801	85.801	86.201	100.001
JN989439	42.901	37.001	37.401	36.801	44.101	37.201	35.701	39.701	38.001	42.101	40.801	40.701	40.701	41.101	40.501	38.101	39.401	39.901	41.201	39.601	39.601	41.001	40.201	39.201	39.301	39.101	39.501	38.701	43.301	37.301	38.401	50.801	56.901	56.901	56.901	100.001
GU256532	40.201	39.801	38.101	39.101	47.401	40.001	37.901	42.701	39.701	39.501	39.801	38.801	42.401	43.901	43.101	37.401	40.601	38.501	40.201	40.901	42.001	39.801	39.801	39.301	38.101	35.001	40.201	36.801	37.101	38.801	40.701	53.301	60.301	59.101	58.301	75.001	100.001
Y11023.2	39.501	41.301	37.701	39.701	41.601	35.601	33.601	41.001	40.101	38.701	40.401	37.601	37.701	38.101	37.601	35.901	37.901	39.701	40.301	41.701	39.001	38.801	40.701	41.901	37.801	37.901	37.601	38.101	40.501	41.601	39.001	49.401	55.101	56.801	55.601	68.301	70.101	100.001
MK940528	40.201	39.101	38.401	38.601	43.501	33.601	36.601	40.701	37.101	40.301	40.301	37.701	40.701	40.301	38.501	34.201	37.701	39.301	34.401	38.501	38.801	38.901	40.101	38.301	38.701	35.001	39.201	37.901	38.401	38.501	37.801	52.601	60.601	61.801	63.801	64.901	71.301	74.301	100.001
KY565231	41.101	41.301	43.001	42.801	51.701	39.201	38.001	41.201	40.001	43.801	45.501	37.601	40.801	42.501	40.001	38.601	42.001	41.301	43.901	43.101	39.701	40.501	40.401	43.401	41.801	38.301	39.101	39.201	40.001	42.301	42.201	50.201	49.801	48.601	51.001	46.401	48.901	47.201	46.201	100.001
PP467585	35.001	39.401	34.801	34.801	41.101	36.901	30.401	42.801	39.701	40.401	40.401	38.601	38.401	39.101	38.901	33.901	35.101	37.201	35.501	36.401	35.701	36.901	40.001	38.201	39.101	33.901	36.401	36.101	38.801	39.801	37.101	42.001	46.401	46.501	45.701	45.201	43.501	45.601	44.201	46.201	100.001
D01030	34.001	36.901	33.101	36.101	34.801	31.701	30.801	34.401	32.001	35.201	34.901	30.601	32.601	31.401	29.701	34.301	33.201	34.601	36.301	37.101	34.601	34.601	34.301	34.501	34.301	30.201	33.501	34.601	30.201	35.201	34.201	35.001	35.801	36.901	36.501	33.601	35.101	35.601	35.001	39.001	36.801	100.001
JF508490	36.801	37.701	35.301	36.101	36.801	32.901	31.601	34.001	33.101	35.701	34.001	31.301	36.501	36.901	35.001	35.001	39.001	37.401	37.601	38.001	35.501	36.601	35.601	35.601	38.901	35.401	35.101	36.901	36.301	37.701	33.101	36.501	38.201	37.101	39.701	36.101	36.901	38.901	36.401	38.801	36.901	71.201	100.001
KY962377	37.001	35.201	35.901	39.701	40.701	34.501	36.401	36.901	36.801	38.401	38.601	36.301	35.901	35.201	33.601	35.001	37.601	36.501	32.901	33.501	38.201	36.701	36.501	35.101	38.001	36.201	36.701	35.001	34.001	34.701	34.401	36.401	36.401	37.201	36.401	34.901	37.701	38.801	36.401	35.801	37.601	43.701	42.301	100.001
AJ783960	34.301	38.101	30.801	34.001	35.701	35.901	33.801	35.001	34.901	33.101	37.001	33.601	34.301	33.501	34.101	34.501	36.301	33.801	37.001	36.201	36.801	33.601	35.301	34.301	35.501	32.001	31.301	38.201	33.101	33.901	33.301	33.601	39.001	39.701	38.101	35.001	38.601	37.501	35.001	31.801	34.001	34.801	37.501	38.701	100.001
AM296025	33.901	35.601	32.401	35.701	36.201	35.901	37.201	36.601	37.401	32.201	32.601	33.901	35.501	34.601	34.301	31.301	36.701	33.601	36.801	35.001	35.101	33.101	36.201	34.701	36.901	32.601	34.301	37.301	33.101	36.301	34.501	36.101	40.701	38.101	38.501	35.501	37.701	36.501	36.801	37.001	36.501	35.601	39.301	36.101	77.001	100.001

## Sheet: Rep
	M20021	HM122238	HQ113104	JQ948061	JF905486	JQ948088	D01030	JF508490	AJ783960	AM296025	KY962377	KY565231	KM377674	JN989422	GU256530	MK940528	JN989439	GU256532	Y11023.2	M81103	KY962381	MK546380	KJ437671	MK546381	KF806701	JX458740	JQ948052	JQ948051	MF167297	KX787914	M82918	EU244915	AF072672	AF037752	EU445699	GQ273988	L39638	Y00514	M23022	KR150789	JQ624879	MK329300	MK546379	JQ361910	KJ210622	PP467585
M20021	100.001
HM122238	65.101	100.001
HQ113104	50.001	56.501	100.001
JQ948061	52.901	54.801	75.401	100.001
JF905486	54.401	56.401	72.201	70.401	100.001
JQ948088	53.001	53.301	69.401	70.301	69.301	100.001
D01030	46.201	50.001	46.401	48.801	48.401	46.701	100.001
JF508490	46.801	50.101	49.401	49.301	49.101	49.001	65.601	100.001
AJ783960	47.601	46.901	50.201	50.201	48.201	49.001	50.201	51.301	100.001
AM296025	48.001	47.401	46.201	46.101	48.901	48.501	47.101	50.601	74.701	100.001
KY962377	44.801	45.201	51.001	50.401	50.101	52.001	48.801	54.601	52.401	51.801	100.001
KY565231	46.801	45.601	50.001	49.401	47.901	50.301	48.501	50.501	49.701	49.101	49.701	100.001
KM377674	47.701	46.401	47.301	45.601	46.501	46.901	48.301	48.701	51.201	50.601	49.901	58.901	100.001
JN989422	48.801	47.601	49.101	45.501	46.401	47.501	48.201	49.401	50.101	48.501	49.001	58.101	81.801	100.001
GU256530	48.201	48.701	48.801	45.001	47.301	48.501	47.301	48.501	52.701	51.101	48.401	58.701	82.401	86.401	100.001
MK940528	47.201	45.601	46.901	46.101	45.101	47.801	46.301	49.001	50.601	48.301	48.701	58.401	79.501	79.201	84.001	100.001
JN989439	48.901	49.101	47.101	45.901	46.501	48.901	47.301	48.601	49.801	51.801	49.101	58.901	78.401	81.401	82.001	78.701	100.001
GU256532	47.901	46.601	49.701	48.201	48.201	49.101	50.201	49.101	51.801	51.701	48.401	58.701	75.601	77.201	80.401	76.601	79.901	100.001
Y11023	46.801	47.901	47.701	47.701	45.001	47.601	48.001	50.501	49.201	50.001	51.101	56.501	68.001	68.901	71.601	68.001	68.601	68.001	100.001
M81103	47.901	47.201	48.201	45.901	44.801	48.201	49.501	49.701	49.101	48.001	48.101	57.201	73.201	72.701	74.501	74.201	74.901	70.301	76.901	100.001
KY962381	44.001	45.401	44.401	48.801	42.501	45.801	44.201	48.401	45.701	48.301	48.801	48.601	50.001	49.401	50.501	50.801	45.501	47.401	49.201	48.201	100.001
MK546380	44.901	45.901	44.201	49.001	44.601	46.501	45.601	48.401	46.501	44.801	49.101	49.201	48.001	48.901	49.401	47.301	47.101	48.201	48.901	48.801	61.601	100.001
KJ437671	44.901	48.101	47.401	47.601	49.601	45.501	47.501	50.101	46.401	44.501	47.701	49.501	50.901	50.901	49.501	48.801	49.101	49.201	51.701	49.101	59.501	60.701	100.001
MK546381	45.701	43.501	43.201	42.601	42.401	45.201	46.901	48.101	49.101	45.901	49.101	49.101	51.501	49.701	49.201	48.001	49.401	48.301	51.201	49.201	56.901	57.801	54.001	100.001
KF806701	44.401	43.501	45.601	43.001	43.601	45.201	47.701	49.501	43.601	44.001	47.701	43.401	45.201	46.301	46.401	42.201	43.401	45.401	46.201	43.301	47.201	45.701	45.801	41.501	100.001
JX458740	49.901	50.901	49.901	47.401	49.901	49.301	47.301	50.401	51.701	49.501	51.001	45.801	51.501	52.301	53.501	50.101	51.801	52.001	50.801	51.101	44.001	46.901	50.001	46.801	52.501	100.001
JQ948052	47.501	48.301	50.101	49.901	50.101	49.701	46.801	50.601	49.701	48.001	51.601	45.801	50.601	51.001	50.701	46.901	50.001	52.101	48.501	47.001	49.401	47.801	49.701	47.001	52.001	61.101	100.001
JQ948051	45.601	44.801	45.601	45.601	45.201	47.901	47.101	49.901	49.001	47.801	50.601	48.601	51.701	51.901	53.001	50.101	52.001	51.801	49.501	50.601	48.101	46.701	47.401	49.601	45.801	54.301	55.701	100.001
MF167297	51.501	53.201	50.901	51.001	51.801	47.601	45.901	49.101	47.901	45.301	47.901	45.901	51.801	49.801	50.301	49.401	49.801	51.401	50.801	49.701	50.801	48.001	48.001	46.101	46.201	50.901	50.201	52.901	100.001
KX787914	45.901	44.801	47.501	46.601	46.801	47.401	48.501	49.001	47.801	46.801	49.701	47.701	48.301	46.801	46.601	44.701	48.901	46.601	47.601	47.901	44.301	48.101	50.301	46.301	45.301	50.301	50.301	44.801	47.601	100.001
M82918	45.901	45.101	46.601	46.401	46.801	49.301	43.201	48.401	45.401	47.601	46.401	47.101	45.801	45.801	46.001	44.701	46.401	44.801	47.001	44.801	44.401	49.901	48.601	47.701	44.101	50.601	51.501	46.501	48.001	78.201	100.001
EU244915	45.901	44.801	46.601	45.201	45.301	47.201	47.501	49.601	48.501	45.501	49.101	48.301	47.301	46.901	49.201	45.601	48.801	47.501	49.701	49.801	47.901	48.401	50.001	45.401	47.901	51.901	51.201	45.001	46.101	78.001	76.001	100.001
AF072672	46.001	45.701	48.101	46.601	45.901	46.801	46.601	49.401	45.501	46.401	48.701	47.101	46.401	46.401	45.501	45.501	46.701	46.601	48.501	46.901	45.901	48.701	48.601	46.301	47.201	52.301	51.901	46.201	46.801	74.001	70.801	73.301	100.001
AF037752	45.901	46.401	47.801	47.401	47.701	49.401	47.501	50.601	47.301	47.701	48.401	47.601	48.301	47.101	47.401	44.001	46.001	47.101	49.701	47.101	47.201	49.701	50.101	45.701	46.101	52.001	53.801	47.301	47.701	76.401	70.401	74.601	73.601	100.001
EU445699	40.901	43.301	46.601	44.501	44.501	47.101	44.201	49.101	45.501	48.301	49.001	47.901	48.001	48.301	48.601	44.601	47.301	47.601	49.401	48.301	48.101	48.801	50.101	48.701	44.101	49.101	48.801	45.701	45.301	72.901	69.501	71.201	67.601	75.201	100.001
GQ273988	43.001	43.401	48.001	46.601	45.701	47.801	45.401	48.501	45.701	45.901	49.001	49.201	52.001	51.101	50.801	47.601	49.101	48.201	50.001	50.001	49.601	48.201	49.601	46.901	45.901	51.201	49.101	48.701	50.001	70.901	65.201	68.701	66.801	72.601	72.901	100.001
L39638	44.201	47.201	50.101	47.701	47.401	48.401	44.701	47.501	47.001	46.501	47.601	49.401	48.001	49.201	47.901	46.001	47.401	48.201	47.301	48.601	47.501	50.301	47.201	47.801	46.701	52.401	52.001	50.001	49.501	64.101	63.801	65.001	62.201	67.201	69.201	67.901	100.001
Y00514	45.101	46.301	47.201	46.701	45.101	45.701	45.801	48.701	46.301	46.401	48.601	45.801	47.301	48.801	50.001	47.901	49.501	49.401	48.301	47.901	48.401	46.501	46.301	45.801	44.401	54.701	52.901	47.401	47.501	64.301	64.001	66.001	62.901	65.501	66.701	65.301	65.301	100.001
M23022	45.001	45.701	48.901	49.001	47.201	48.501	45.801	49.601	46.901	47.101	49.401	48.801	47.401	46.901	47.701	43.801	47.601	48.001	48.301	47.401	47.101	48.201	48.301	46.101	45.201	52.201	53.901	50.101	50.001	63.201	61.501	63.501	66.101	68.601	64.801	64.801	65.701	66.201	100.001
KR150789	46.501	45.301	47.601	46.201	46.501	45.901	45.901	46.101	45.901	45.101	47.701	47.001	48.101	48.501	48.501	47.501	46.201	49.101	51.101	51.501	48.501	47.901	48.001	47.301	44.901	52.001	49.401	49.001	52.401	51.001	51.601	52.001	52.701	53.301	52.701	54.601	55.701	52.801	53.401	100.001
JQ624879	43.601	46.101	45.401	43.601	44.501	43.201	48.001	48.501	48.601	48.301	50.001	51.101	46.701	47.401	48.001	45.901	45.801	46.801	47.701	47.401	48.401	48.701	50.101	49.001	45.501	53.401	49.401	45.501	49.701	54.601	53.301	56.001	53.801	53.401	54.901	53.301	54.001	55.801	54.301	55.601	100.001
MK329300	44.601	48.201	46.201	44.401	43.501	44.401	48.401	49.401	48.801	48.301	49.301	49.701	47.401	50.001	49.501	48.501	46.701	46.801	48.501	48.301	49.701	47.901	49.701	46.801	45.601	50.101	50.001	46.701	51.801	52.701	50.701	55.301	52.901	52.701	52.101	54.301	55.101	52.001	54.101	57.001	69.101	100.001
MK546379	39.101	42.101	42.101	40.801	40.801	41.601	46.001	41.201	43.701	39.301	47.601	43.601	42.001	42.501	41.101	42.801	43.301	40.301	41.201	43.301	40.701	41.001	43.001	40.201	40.001	43.501	43.701	43.001	40.601	42.701	44.001	44.801	46.301	44.701	42.001	48.101	46.201	45.101	45.301	43.501	54.301	49.801	100.001
JQ361910	43.501	44.301	46.101	45.301	46.601	45.301	45.501	48.801	48.601	46.701	49.001	48.001	48.301	51.801	51.801	48.101	48.601	48.501	49.801	49.101	52.601	48.501	48.801	47.501	46.601	53.801	50.601	49.001	50.001	53.401	51.301	55.301	51.601	54.001	53.401	51.601	50.601	55.801	53.801	51.801	52.501	52.501	42.701	100.001
KJ210622	45.601	47.301	47.101	45.101	46.801	46.901	49.401	50.001	48.701	46.901	49.701	53.001	47.901	47.801	50.101	48.501	49.101	48.401	48.501	47.501	45.101	47.101	48.001	47.801	48.701	53.801	50.401	46.301	49.701	49.701	46.701	49.701	50.301	51.101	53.001	49.101	50.301	54.301	50.101	51.901	52.901	48.501	41.701	54.201	100.001
PP467585	39.201	43.201	42.901	43.201	41.501	41.501	42.201	43.601	39.801	42.001	45.301	38.901	42.401	45.301	45.601	41.001	41.601	42.801	44.201	45.901	43.601	44.001	43.901	41.401	36.501	43.901	40.401	40.801	38.701	42.501	39.801	43.301	38.101	42.201	42.801	41.601	43.501	42.201	41.401	44.601	40.701	41.601	35.801	40.001	37.001	100.001
